# Supplementary material for: Mapping queen snapper (Etelis oculatus) suitable habitat in Puerto Rico using ensemble species distribution modeling
Source: PLoS One. 2024 Feb 26;19(2):e0298755. doi: 10.1371/journal.pone.0298755 (PMC10896535; doi:10.1371/journal.pone.0298755)
Supplement: S1 File — National Centers for Coastal Ocean Science and United States Geological Society collected multibeam echosounder systems data. (XLSX) [file pone.0298755.s002.xlsx]

## Sheet: Sheet1
Cruise Number	DOI	MBES System	Spatial Resolution (m)	Date of Collection	Region
NF-07-04-PMEL	https://www.ngdc.noaa.gov/ships/nancy_foster/NF-07-04-PMEL_mb.html	Simrad EM1002	30	2007-03-25	West
W00247	https://www.ngdc.noaa.gov/nos/W00001-W02000/W00247.html	Simrad EM1002	4	2013-03-14	Southeast
H12935	https://www.ngdc.noaa.gov/nos/H12001-H14000/H12935.html	Kongsberg Maritime EM 710	8	2016-04-18	Southeast
W00207	https://www.ngdc.noaa.gov/nos/W00001-W02000/W00207.html	Simrad EM1002	8	2008-04-05	Southeast
W00246 and W00247	https://accession.nodc.noaa.gov/0131855	Not Reported	8	2013-03-29	Northeast
H12756	https://www.ngdc.noaa.gov/nos/H12001-H14000/H12756.html	Reson 7125 SV2	8	2015-04-07	Northeast
H12756	https://www.ngdc.noaa.gov/nos/H12001-H14000/H12756.html	Kongsberg Maritime EM 710	8	2015-04-07	Northeast
H12936	https://www.ngdc.noaa.gov/nos/H12001-H14000/H12936.html	Kongsberg Maritime EM 710	2	2016-04-26	Northeast
